# Supplementary material for: Bioinformatics analysis of miRNAs in the neuroblastoma 11q-deleted region reveals a role of miR-548l in both 11q-deleted and MYCN amplified tumour cells
Source: Sci Rep. 2022 Nov 17;12:19729. doi: 10.1038/s41598-022-24140-6 (PMC9671919; doi:10.1038/s41598-022-24140-6)
Supplement: Supplementary file 1 — Supplementary Information. [file 41598_2022_24140_MOESM1_ESM.xlsx]

## Sheet: Sheet1
Supplementary Table 1. KEGG pathway analysis for target genes of 26 miRNAs within 11q14-qtel region
KEGG pathway	microRNA name	number of miRNA target genes	FDR (adjusted p-value)
Adherens junction	miR-708-3p	6	0.0073
	miR-548l	15	0.0081
	miR-1260b	4	0.031
	miR-34b-5p	11	0.0079
	miR-34c-5p	12	0.0043
Proteoglycans in cancer	miR-708-3p	13	0.0018
	miR-548l	41	8.6e-05
	miR-34b-3p	19	0.0058
	miR-34b-5p	22	0.0068
	miR-34c-5p	22	0.0081
Hippo signaling pathway	miR-708-5p	14	0.0093
	miR-548l	32	0.0004
	miR-1260b	12	0.0017
	miR-34c-3p	15	0.0025
FoxO signaling pathway	miR-708-3p	11	0.0014
	miR-708-5p	14	0.0048
	miR-548l	24	0.0049
Signaling pathways regulating pluripotency of stem cells	miR-708-5p	14	0.0063
	miR-1261	13	4.90393e-05
	miR-548l	36	1.77287e-06
Focal adhesion	miR-708-3p	11	0.0061
	miR-708-5p	17	0.0094
	miR-548l	33	0.0045
	miR-34b-5p	21	0.0081
Bacterial invasion of epithelial cells	miR-548l	17	0.0021
	miR-34b-5p	13	0.00298
Prolactin signaling pathway	miR-708-3p	7	0.0028
	miR-548l	18	0.0005
Axon guidance	miR-548l	35	0.0004
	miR-4492	24	3e-05
Shigellosis	miR-34b-5p	12	0.0027
Cell cycle	miR-708-5p	15	0.003
	miR-548l	24	0.0027
Regulation of actin cytoskeleton	miR-548l	40	0.0004
	miR-34b-5p	24	0.0026
Cushing syndrome	miR-548l	27	0.0053
	miR-4492	16	0.0081
Cellular senescence	miR-708-3p	14	0.000332
	miR-548l	28	0.0047
	miR-34c-5p	18	0.00697
TGF-beta signaling pathway	miR-548l	22	0.0005
Longevity regulating pathway	miR-4693-5p	9	0.0082
	miR-34b-3p	11	0.0076
Rap1 signaling pathway	miR-708-3p	11	0.0079
	miR-548l	36	0.0019
Long-term potentiation	miR-4693-5p	8	0.0081
	miR-708-3p	6	0.0062
mRNA surveillance pathway	miR-548l	19	0.0035
p53 signaling pathway	miR-1260b	7	0.0025
	miR-708-3p	7	0.0032
mTOR signaling pathway	miR-548l	29	0.0014
Pathways in cancer	miR-708-3p	21	0.0062
	miR-548l	77	0.0006
Oocyte meiosis	miR-708-3p	9	0.0045
	miR-708-5p	14	0.005
Ubiquitin mediated proteolysis	miR-548l	24	0.0076
Neurotrophin signaling pathway	miR-708-3p	10	0.0023
	miR-34c-3p	11	0.0078
SNARE interactions in vesicular transport	miR-34b-3p	6	0.0099
Central carbon metabolism in cancer	miR-34c-5p	12	0.00698
Viral carcinogenesis	miR-1304-3p	21	0.0062
	miR-708-3p	12	0.0037
Human cytomegalovirus infection	miR-708-3p	14	0.0016
	miR-1304-3p	22	0.0057
Thyroid hormone signaling pathway	miR-708-3p	10	0.0007
	miR-1260b	8	0.0069
PI3K-Akt signaling pathway	miR-708-5p	28	0.0042
	miR-34b-3p	25	0.0097
Circadian entrainment	miR-4492	14	0.0012
Oxytocin signaling pathway	miR-708-3p	9	0.0082
	miR-4693-5p	13	0.00896
Transcriptional misregulation in cancer	miR-4301	5	0.0007
	miR-4492	19	0.004
ECM-receptor interaction	miR-708-5p	11	0.0041
EGFR tyrosine kinase inhibitor resistance	miR-708-3p	9	0.0008
ErbB signaling pathway	miR-34c-3p	9	0.0073
Calcium signaling pathway	miR-4492	20	0.0031
Aminoacyl-tRNA biosynthesis	miR-1260b	6	0.0052
AGE-RAGE signaling pathway in diabetic complications	miR-708-3p	9	0.0015
Melanogenesis	miR-1261	9	0.0019
Parathyroid hormone synthesis, secretion and action	miR-5579-5p	9	0.0011
Platinum drug resistance	miR-708-3p	6	0.0082
Hepatitis B	miR-708-3p	13	0.0009
Gap junction	miR-708-3p	7	0.00573
Pertussis	miR-708-3p	6	0.0081
GnRH signaling pathway	miR-708-3p	7	0.0067
Spliceosome	miR-1260b	10	0.0042
Human papillomavirus infection	miR-708-5p	24	0.0097
Platelet activation	miR-708-3p	9	0.0037
Estrogen signaling pathway	miR-708-3p	10	0.0028
Cholinergic synapse	miR-708-3p	8	0.0057
Endocrine resistance	miR-708-3p	7	0.008
MAPK signaling pathway	miR-34c-3p	20	0.0083
Apoptosis	miR-708-3p	9	0.0055
Wnt signaling pathway	miR-1260b	10	0.006
Kaposi sarcoma-associated herpesvirus infection	miR-708-3p	11	0.0049
Chemokine signaling pathway	miR-708-3p	11	0.0057
Hepatitis C	miR-708-3p	9	0.0087
Human immunodeficiency virus 1 infection	miR-708-3p	12	0.0046
Epstein-Barr virus infection	miR-708-3p	11	0.0063
